# Supplementary material for: Assessment and agreement of the CT appearance pattern and its severity grading of radiation-induced lung injury after stereotactic body radiotherapy for lung cancer
Source: PLoS One. 2018 Oct 4;13(10):e0204734. doi: 10.1371/journal.pone.0204734 (PMC6171841; doi:10.1371/journal.pone.0204734)
Supplement: S1 Data — (XLS) [file pone.0204734.s001.xls]

## Sheet: RP
Sex	Pathology	tumor diameter (mm)	treatment lobe(upper=upper lobe vs middle and lower)	PS（ECOG)	Pack-year smoking	HOT received	Operability	interstitional shadow	Overall treatment period (days)	Total dose (Gy)	fraction	Prescription	Dose of D95 recalculated by Acuros XB	PTV (cc)	Lung V5Gy	LungV20Gy	early CT pattern observer 1	late CT pattern observer 1	late CT grading observer 1	early CT pattern observer 2	late CT pattern observer 2	late CT grading observer 2	Grade of radiation pneumonitis using CTCAE	Locally controlled or not	Time to local recurrence (months)	OS	Period
Male	clinically diagnosed primary lung cancer	10	upper lobe	0	40	No	inoperable	No	8	40	4	D95	38	30.58	9.25	2.73	No change	Modified conventional pattern	1	No change	Modified conventional pattern	1	1	controlled		alive	42.3
Male	metastatic lung cancer	10	upper lobe	0	5	No	operable	No	6	48	4	isocenter	39.9	20.23	15.42	3.71	diffuse consolidation	Modified conventional pattern	2	Patchy consolidation and ground-glass opacity	Modified conventional pattern	2	1	recurrence	28	dead	57.4
Male	metastatic lung cancer	10	middle or lower lobe	0	20	No	inoperable	No	13	40	4	D95	38.4	65.21	16.15	4.47	Patchy consolidation and ground-glass opacity	scar-like	1	Patchy consolidation and ground-glass opacity	scar-like	1	1	controlled		alive	35
Male	metastatic lung cancer	11	middle or lower lobe	0	40	No	operable	No	8	40	4	D95	39.7	13.64	2.92	1.01	diffuse consolidation	scar-like	1	Patchy consolidation and ground-glass opacity	Mass-like	2	1	controlled		alive	17.2
Male	clinically diagnosed primary lung cancer	11	upper lobe	1	80	Yes	operable	No	8	40	4	D95	36.8	28.92	10.35	2.75	No change	No change	0	No change	No change	0	0	controlled		alive	50.1
Male	clinically diagnosed primary lung cancer	12	upper lobe	0	45	No	inoperable	No	6	40	4	D95	37.6	23.43	13.79	3.78	No change	Mass-like	2	No change	Mass-like	1	0	recurrence	50.9	alive	58.2
Male	clinically diagnosed primary lung cancer	13	middle or lower lobe	0	52	No	inoperable	No	4	40	4	D95	40.3	45.93	22.86	4.11		Modified conventional pattern	2		Modified conventional pattern	2	1	controlled		dead	7.7
Female	clinically diagnosed primary lung cancer	14	upper lobe	1	30	No	inoperable	No	12	40	4	D95	41.2	27.65	18.28	6.34	diffuse consolidation	Modified conventional pattern	2	diffuse consolidation	Modified conventional pattern	2	1	controlled		alive	22.2
Female	clinically diagnosed primary lung cancer	14	upper lobe	0	0	No	operable	No	6	40	4	D95	42.6	28.86	22.35	6.36	diffuse consolidation	Modified conventional pattern	3	diffuse consolidation	Modified conventional pattern	3	2	controlled		alive	17
Female	adenocarcinoma	15	middle or lower lobe	0	0	No	operable	No	7	48	4	isocenter	41.1	31.18	18.16	6.04	Patchy consolidation and ground-glass opacity	Modified conventional pattern	2	Patchy consolidation and ground-glass opacity	scar-like	1	0	controlled		alive	89.6
Male	clinically diagnosed primary lung cancer	15	middle or lower lobe	2	30	No	inoperable	No	8	40	4	D95	40.4	62.61	29.31	8.07	Patchy consolidation and ground-glass opacity	Modified conventional pattern	2	Patchy consolidation and ground-glass opacity	Modified conventional pattern	2	2	recurrence	17.8	dead	21.8
Male	metastatic lung cancer	16	middle or lower lobe	0	13	No	operable	No	8	40	4	D95	40.9	22.4	19.47	6.06	diffuse consolidation	Mass-like	2	Patchy consolidation and ground-glass opacity	Mass-like	2	1	recurrence	12.4	alive	47.2
Female	adenocarcinoma	16	middle or lower lobe	1	0	No	operable	No	7	40	4	D95	41.1	61.08	36.12	10.62	No change	Modified conventional pattern	3	No change	Modified conventional pattern	2	1	controlled		alive	62
Female	metastatic lung cancer	17	middle or lower lobe	1	0	No	inoperable	No	8	40	4	D95	40.1	52.6	25.77	10.32	diffuse consolidation	Modified conventional pattern	2	Patchy consolidation and ground-glass opacity	Mass-like	2	1	controlled		alive	9.2
Male	adenocarcinoma	18	upper lobe	0	37.5	No	inoperable	No	4	48	4	isocenter	37.8	25.78	18.24	4.06	patchy ground-glass	Modified conventional pattern	2	patchy ground-glass	Modified conventional pattern	2	1	controlled		alive	94.5
Female	adenocarcinoma	18	middle or lower lobe	1	0	No	inoperable	No	6	48	4	isocenter	43.4	40.86	28.62	8.83	diffuse consolidation	Modified conventional pattern	2	Patchy consolidation and ground-glass opacity	Mass-like	2	1	controlled		alive	87.2
Male	clinically diagnosed primary lung cancer	18	upper lobe	0	68	No	operable	No	4	48	4	isocenter	39.7	22.84	19.6	3.54	Patchy consolidation and ground-glass opacity	scar-like	1	Patchy consolidation and ground-glass opacity	scar-like	1	1	controlled		dead	71.2
Male	clinically diagnosed primary lung cancer	18	upper lobe	0	0	No	operable	No	9	40	4	D95	41.3	32.54	22.13	5.58	patchy ground-glass	scar-like	1	No change	scar-like	1	0	controlled		alive	28.7
Male	clinically diagnosed primary lung cancer	18	upper lobe	0	33.75	No	inoperable	No	8	40	4	D95	41.4	25.43	15.85	5.58		Modified conventional pattern	2		scar-like	1	1	controlled		alive	25.5
Male	squamous cell carcinoma	18	upper lobe	1	45	No	inoperable	Yes	8	40	4	D95	41	51.51	16.47	6.99	Patchy consolidation and ground-glass opacity	Modified conventional pattern	2	Patchy consolidation and ground-glass opacity	Modified conventional pattern	3	2	controlled		dead	12.5
Male	metastatic lung cancer	19	middle or lower lobe	0	40	No	inoperable	No	6	40	4	D95	38.9	48.5	19.24	4.78	Patchy consolidation and ground-glass opacity	Modified conventional pattern	2	Patchy consolidation and ground-glass opacity	Modified conventional pattern	3	2	recurrence	18.9	dead	18.9
Male	adenocarcinoma	19	upper lobe	0	29	No	operable	No	4	48	4	isocenter	40.8	17.48	23.65	6.06	Patchy consolidation and ground-glass opacity	scar-like	1	Patchy consolidation and ground-glass opacity	scar-like	1	0	controlled		alive	68.4
Male	squamous cell carcinoma	19	upper lobe	1	40	Yes	inoperable	No	4	48	4	isocenter	36.2	28.82	15.43	2.84	No change	scar-like	2	No change	scar-like	2	0	controlled		alive	43.3
Male	clinically diagnosed primary lung cancer	19	upper lobe	2	75	Yes	inoperable	No	6	40	4	D95	38.5	56.79	10	2.63	No change	scar-like	1	No change	Modified conventional pattern	1	0	controlled		alive	66
Male	clinically diagnosed primary lung cancer	19	upper lobe	1	87.5	Yes	inoperable	No	8	40	4	D95	42.2	25.65	16.09	4.56	Patchy consolidation and ground-glass opacity	scar-like	2	Patchy consolidation and ground-glass opacity	Mass-like	2	2	controlled		alive	23.1
Female	clinically diagnosed primary lung cancer	20	upper lobe	0	0	No	inoperable	No	8	40	4	D95	40.7	37.83	14.29	5.63	No change	Mass-like	2	Patchy consolidation and ground-glass opacity	Mass-like	2	1	controlled		alive	19.9
Female	clinically diagnosed primary lung cancer	20	middle or lower lobe	0	0	No	operable	No	4	40	4	D95	40.1	28.42	12.22	3.6	diffuse consolidation	Modified conventional pattern	2	diffuse consolidation	scar-like	1	1	controlled		alive	39.1
Male	adenocarcinoma	20	upper lobe	2	60	Yes	inoperable	No	4	48	4	isocenter	34.3	36.38	19.51	3.12	diffuse consolidation	scar-like	1	diffuse consolidation	scar-like	1	3	controlled		alive	43.8
Female	clinically diagnosed primary lung cancer	20	upper lobe	0	0	No	operable	No	6	48	4	isocenter	42.8	39.32	22.8	7.46	Patchy consolidation and ground-glass opacity	Mass-like	2	Patchy consolidation and ground-glass opacity	Mass-like	2	2	recurrence	66.3	alive	87.9
Female	adenocarcinoma	21	middle or lower lobe	0	0	No	operable	No	9	40	4	D95	40	9.72	11.82	1.41	No change	Modified conventional pattern	2	No change	scar-like	1	1	controlled		dead	29.2
Male	clinically diagnosed primary lung cancer	22	upper lobe	1	75	No	inoperable	No	7	40	4	D95	38.3	109.25	25.81	9.48	Patchy consolidation and ground-glass opacity	Mass-like	2	Patchy consolidation and ground-glass opacity	Mass-like	2	1	recurrence	24.2	alive	42.3
Male	metastatic lung cancer	23	middle or lower lobe	0	5	No	inoperable	No	6	48	4	isocenter	42.8	66	15.53	4.65	Patchy consolidation and ground-glass opacity	Modified conventional pattern	2	No change	Modified conventional pattern	2	1	recurrence	9.3	dead	16
Male	squamous cell carcinoma	23	middle or lower lobe	1	25	No	inoperable	Yes	7	40	4	D95	40.4	27.63	23.4	3.82	Patchy consolidation and ground-glass opacity	Mass-like	2	No change	Mass-like	1	1	controlled		dead	28.1
Male	squamous cell carcinoma	23	upper lobe	0	50	No	inoperable	Yes	4	40	4	D95	39.7	39.6	21.32	5.59	diffuse consolidation	Modified conventional pattern	3	No change	Modified conventional pattern	3	2	controlled		dead	15
Male	clinically diagnosed primary lung cancer	24	upper lobe	1	84	No	inoperable	No	8	40	4	D95	40.9	43.36	20.88	6.72	diffuse consolidation	Modified conventional pattern	2	diffuse consolidation	Modified conventional pattern	2	2	controlled		alive	22.1
Female	clinically diagnosed primary lung cancer	24	middle or lower lobe	1	25	No	inoperable	No	6	40	4	D95	38.9	48.33	15.65	3.03	No change	Modified conventional pattern	2	No change	Modified conventional pattern	2	1	controlled		dead	7.2
Male	adenocarcinoma	24	upper lobe	1	0	No	inoperable	No	8	40	4	D95	39.3	57.2	11.23	4.76	Patchy consolidation and ground-glass opacity	Modified conventional pattern	2	Patchy consolidation and ground-glass opacity	Modified conventional pattern	2	1	controlled		alive	39.7
Female	metastatic lung cancer	25	middle or lower lobe	0	0	No	operable	No	6	48	4	isocenter	40.8	40.88	27.28	11.04	patchy ground-glass	Modified conventional pattern	2	patchy ground-glass	Modified conventional pattern	2	1	recurrence	15.2	dead	15.5
Male	squamous cell carcinoma	25	upper lobe	1	27.5	No	inoperable	No	7	40	4	D95	38.4	65.09	20.78	3.59		scar-like	1		scar-like	1	0	controlled		alive	36.5
Male	squamous cell carcinoma	26	upper lobe	1	60	No	inoperable	No	8	40	4	D95	38.9	55.05	9.05	4.45	Patchy consolidation and ground-glass opacity	Mass-like	2	Patchy consolidation and ground-glass opacity	Mass-like	2	1	controlled		alive	50.4
Male	adenocarcinoma	26	middle or lower lobe	1	5	No	operable	No	4	40	4	D95	39.4	36.35	18.35	5.05	Patchy consolidation and ground-glass opacity	Modified conventional pattern	2	Patchy consolidation and ground-glass opacity	Modified conventional pattern	2	1	controlled		alive	35.6
Female	clinically diagnosed primary lung cancer	27	upper lobe	2	0	No	inoperable	No	9	40	4	D95	40	34.84	21.39	10.16	diffuse consolidation	scar-like	2	patchy ground-glass	Modified conventional pattern	2	1	controlled		alive	41.6
Male	clinically diagnosed primary lung cancer	27	middle or lower lobe	2	60	No	inoperable	No	6	48	4	isocenter	42.8	112.76	25.6	11.49	diffuse consolidation	Modified conventional pattern	3	diffuse consolidation	Modified conventional pattern	2	2	controlled		alive	49.1
Male	squamous cell carcinoma	27	upper lobe	1	100	Yes	inoperable	No	6	40	4	D95	39.8	43.5	13.61	3.66	No change	Mass-like	1	No change	No change	0	0	controlled		alive	79
Female	adenocarcinoma	27	middle or lower lobe	0	0	No	operable	No	8	40	4	D95	38.8	57.56	48.81	19.95	diffuse consolidation	Modified conventional pattern	3	diffuse consolidation	Modified conventional pattern	2	1	controlled		alive	51.3
Male	adenocarcinoma	28	upper lobe	0	20	No	inoperable	No	6	40	4	D95	39.7	93.58	13.17	4.38	Patchy consolidation and ground-glass opacity	Modified conventional pattern	3	Patchy consolidation and ground-glass opacity	Modified conventional pattern	2	1	controlled		alive	79.3
Male	squamous cell carcinoma	32	middle or lower lobe	2	20	No	inoperable	No	4	40	4	D95	39.2	104.62	33.55	11.45	diffuse consolidation	Modified conventional pattern	3	diffuse consolidation	Modified conventional pattern	2	1	controlled		dead	40.4
Male	clinically diagnosed primary lung cancer	34	middle or lower lobe	3	50	No	inoperable	No	6	40	4	D95	40.5	56.05	21.01	4.42	Patchy consolidation and ground-glass opacity	Modified conventional pattern	2	No change	Modified conventional pattern	2	1	controlled		alive	9.9
Male	clinically diagnosed primary lung cancer	39	middle or lower lobe	1	38	No	inoperable	No	6	40	4	D95	39.9	102.74	23.9	7.12		scar-like	2		scar-like	2	0	controlled		dead	55
